# Supplementary material for: The dynamic interplay of PIP2 and ATP in the regulation of the KATP channel
Source: J Physiol. 2022 Sep 23;600(20):4503–19. doi: 10.1113/JP283345 (PMC9825998; doi:10.1113/JP283345)
Supplement: Supplementary file 1 — Statistical Summary Document [file TJP-600-4503-s002.xlsx]

## Sheet: Statistical Summary Table
Statistical Summary Document
Manuscript Title:	The dynamic interplay of PIP2 and ATP in the regulation of the KATP channel
Authors:	Tanadet Pipatpolkai, Samuel G Usher, Natascia Vedovato, Frances M Ashcroft, Phillip J Stansfeld
Animal model used, if applicable:	None
Underlying hypothesis:	PIP2 and ATP compete for interactions with K39, which switches between both ligands.
Definitions of ‘n’:	number of repeats
Statistical summary table:
Experimental question number	Finding/ conclusion	Experimental location/variable	Mean value	Standard Deviation	n	Exact P value	Figure/table in which data are presented	Units	Data comparisons	Statistical test	Any other experimental factors	Comments
Multiple tests of the same question are shown in different rows		e.g. cortex vs cerebellum or genotype	(or other summary statistic)	(SD)	(value)	If P is considered significant against a stated confidence limit, authors may indicate this in bold.The exact value must be stated unless P is less than 0.0001, in which case < is permitted.			e.g. WT vs KO		e.g. subjects’ age or sex	e.g. observation
1	K39 binds to ATP less often with PIP2 is present	on the Kir6.2 channel	w/o PIP2 (0.4654), w/PIP2 (0.1218)	n/a	12	0.002326	Figure 3C	n/a	w/PIP2 vs w/o PIP2	t-test	-	-
2	There is no significant difference in PIP2 binding with and without PIP2	on the Kir6.2 channel	w/o ATP (0.7442), w/ATP (0.7842)	n/a	12	0.777463	Figure 3D	n/a	w/ATP vs w/o ATP	t-test	-	-
3	K39R mutant has higher occupancy with ATP when PIP2 is not present	on the Kir6.2 channel	WT ( 0.4654), K39R (0.8683)	n/a	12	0.000344	Figure 4B	n/a	WT vs K39R	t-test	-	-
4	K39R mutant no signifance difference to WT ATP contact when PIP2 is present	on the Kir6.2 channel	WT (0.1218), K39R (0.2667)	n/a	12	0.270505	Figure 4B	n/a	WT vs K39R	t-test	-	-
5	K39R mutant no signifance difference to WT PIP2 contact when ATP is present	on the Kir6.2 channel	WT (0.7442), K39R (0.7142)	n/a	12	0.862536	Figure 4A	n/a	WT vs K39R	t-test	-	-
6	K39R mutant no signifance difference to WT PIP2 contact when ATP is absence	on the Kir6.2 channel	WT (0.7442), K39R (0.9717)	n/a	12	0.064245	Figure 4A	n/a	WT vs K39R	t-test	-	-
7	K39R mutant form 2 H-bonds more frequently than WT with PIP2 when ATP is absence	on the Kir6.2 channel	WT (0.2323), K39R (0.7544)	n/a	12	2.7e-05	Figure 4C	n/a	WT vs K39R	t-test	-	-
8	K39R mutant form 2 H-bonds more frequently than WT with PIP2 when ATP is present	on the Kir6.2 channel	WT (0.1954), K39R (0.8636)	n/a	12	2e-06	Figure 4C	n/a	WT vs K39R	t-test	-	-
9	There is no significant difference in forming 2 H-bond between ATP and Kir6.2 channel in both WT and mutant when PIP2 is present	on the Kir6.2 channel	WT (0.001661), K39R (0.1523)	n/a	12	0.088108	Figure 4E	n/a	WT vs K39R	t-test	-	-
10
11
12
13
14
15
16
17
18
19
20
** This study used 95% CI to evaluate statistical values.
